# Supplementary material for: Precision medicine‐based therapies in advanced colorectal cancer: The University of California San Diego Molecular Tumor Board experience
Source: Mol Oncol. 2022 Apr 8;16(13):2575–84. doi: 10.1002/1878-0261.13202 (PMC9251876; doi:10.1002/1878-0261.13202)
Supplement: Supplementary file 1 — Table S1. Clinical characteristics and therapies suggested by the MTB for 34 patients with matched therapy. [file MOL2-16-2575-s001.xlsx]

## Sheet: Sheet1
Patient ID#	Matching score%	PFS (months)	Progression (Yes=1, No =0)	OS (months)	Death (Yes =1, No =0)	Clinical benefit	Pathogenic molecular alteration(s)	TMB	MSI	Therapies suggested by MTB (alteration[s] potentially targeted by specific drugs[s])	Matched treatment given	Matched molecular alteration(s)
						1: CR 2: PR 3: SD>=6mo 4: PD 5: PD (SD less than 6 months) 9: SD<6mo
913	0.5	2.8	1	3.66667	1	5	BRCA2 R324fs*113, APC L1488fs*23	Not tested	Not tested	platinum or olaparib (BRCA2), sulindac (APC)	olaparib	BRCA2 R324fs*113
1272	0.25	26.1333	0	40.9333	0	3	KRAS G12S, TP53 R248Q, APC T664fs*6, ROS1 D1776H	Not tested	Not tested	trametinib (KRAS), bevacizumab or regorafenib (TP53), sulindac (APC)	bevacizumab	TP53 R248Q
1001	0.2	1.7	1	4.53333	1	5	KRAS G12A, PIK3CA E542K, TP53 R175H, BCL2L1 amplification, SMAD2 W132*	Not tested	Not tested	trametinib (KRAS), everolimus (PIK3CA), TGF-beta related therapies (SMAD4)	trametinib	KRAS G12A
1275	0.142857	1.83333	1	4.7	1	5	BRAF V471I, KRAS G12V, TP53 R248W, ESR1 T563M, KEL G183fs*21, HRAS R135*, MYC Amplification	Not tested	Stable	trametinib (KRAS), bevacizumab (TP53)	bevacizumab	TP53 R248W
1589	0.166667	6.76667	1	6.76667	1	3	BRAF V600E alteration, AKT1 E17K, CDKN2A p16INK4a R80* and p14ARF P94L, TP53 R156P, APC T1556fs*3, TERT promoter -124C>T	Not tested	Not tested	vemurafenib/cetuximab (BRAF), everolimus (AKT), palbociclib (CDKN2A), bevacizumab (TP53), sulindac (APC)	vemurafenib, cetuximab	BRAF V600E
1719	0.142857	3.9	1	21.0667	0	5	NF1 R1250W, KRAS G12D, ARID1A H1336R, RET E511K, PIK3CA E542K, APC Q1244fs*12, FANCE G246del	Not tested	Not tested	regorafenib (RET), trametinib (KRAS), oxaliplatin (FANCE), sulindac (APC)	regorafenib	RET E511K
2083	1	18.6667	0	33.4333	0	2	loss of expression of MSH6	Not tested	Not tested	pembrolizumab (loss of MSH6 expression)	pembrolizumab	Loss of expression of MSH6
1689	0.0909091	14.4667	1	32.6333	0	3	TP53 M246V, RIT1 M90I, KRAS G12D, PIK3R1 E439*, APC Q1367* and R1114*, TOPO1 positive, cMET positive, ERCC1 negative, TS negative, CCND2 C225S, KIT D975N	Not tested	Not tested	trametinib (KRAS), everolimus (PIK3R1), sulindac (APC), bevacizumab (TP53)	bevacizumab	TP53 M246V
1786	0.333333	2.56667	1	2.56667	1	5	RET NCOA4-RET fusion, FLT3 amplification, TP53 Y205D, ATRX E990*, CDK8 amplification, SPTA1 E496*	Not tested	Not tested	multi-kinase inhibitor (RET fusion, FLT3, TP53)	sitravatinib	RET NCOA4-RET fusion, FLT3 amplification
1799	0.2	5.13333	1	13.1667	1	5	TP53 G245S, APC E1397* and K534*, GNAQ R210K, EGFR D75N, AR amplification	Not tested	Not tested	bevacizumab (TP53), sulindac (APC), cetuximab (EGFR)	bevacizumab	TP53 G245S
2131	1	2.33333	1	4.2	1	5	CCND1 amplification, EGFR amplification, ERBB2 amplification, CDK6 amplification, FGF19 amplification, FGF4 amplification, MYC amplification, TOP2A amplification, FGF3 amplification, MUTYH Y165C, TP53 splice site 672+1G>T	Not tested	Stable	nivolumab (MUTYH), lenvantinib (TP53, FGF3, 4, 19), lapatinib (EGFR, ERBB2), trastuzumab/pertuzumab (ERBB2), doxorubicin or etoposide (TOP2A), palbociclib (MYC, CCND1)	nivolumab	MUTYH Y165C
1266	0.111111	9.93333	1	14	1	3	TP53 V173M, CRKL amplification, FLT3 amplification, MYC amplification, APC A1366fs*9, CDK8 amplification, TET2 Q108*, ZNF217 amplification	Not tested	Not tested	dasatinib (CRKL), bevacizumab (TP53), sorafenib (TP53, FLT3), sulindac (APC)	bevacizumab	TP53 V173M
2397	0.111111	5.43333	0	5.43333	0	9	MTOR S2215F, PIK3CA D1045N, FBXW7 R465C, APC R876*, KRAS Q61R, TP53 P151H, SMARCB1 R374Q, RBM10 Y825fs*24, SMAD4 Homozygous deletion	Not tested	Not tested	everolimus (MTOR), sulindac (APC), trametinib (KRAS), bevacizumab or regorafenib (TP53), palbociclib (SMARCB1)	regorafenib	TP53 P151H
2815	0.02	2.26667	1	21.9333	0	5	PDGFRA D1071N, K770N, BRCA2 E2210*, BRIP1 A745V – subclonal, PTCH1 A563V, ATM E2245*, EZH2 R288Q, FBXW7 E79*, R658Q, JAK3 R540H, KRAS G60D, R164Q, PTEN E299*, R130Q, ABL2 E360*, APC D1562fs*5, R1114*, R2204*, ARID1A S1184*, ASXL1 E1228*, ATR E148*, E306*, AXL E809K, BCOR F1544L, BTK R28C, CDC73 E302*, R358Q, CHD2 E149*, CYLD E203*, EPHA5 L188I, FAM123B S324*, FANCD2 H1014N, FAT1 R162*, GRIN2A A60…	High; 321.03 Muts/Mb	Stable	immune checkpoint inhibitor (TMB High), bevacizumab (TP53), platinum or PARP inhibitor (BRCA pathway mutations)	bevacizumab	TP53 R213Q, R267W
1681	0.11	3.16667	1	11.8	1	5	MYC amplification – equivocal, TP53 splice site 375G>A, APC C1289fs*2, L1488fs*19, Q541*, MAGI2 R564Q, KRAS Q61H, CCND1 amplification, PIK3CA E545A – subclonal, FGF19 amplification, FGF3 amplification, FGF4 amplification, LYN amplification – equivocal	Low; 3.99 Muts/Mb	Stable	trametinib (KRAS), bevacizumab (TP53), palbociclib (CCND1), everolimus (PIK3CA), sulindac (APC), FGF-inhibitor (FGF3, 4, 19).	bevacizumab	TP53 splice site 375G>A
2830	0.272727	7.03333	1	7.93333	1	3	KRAS G12D, APC K1165*, P1373fs*10, CDKN2A p14ARF S73R, SOX9 Y420*, TP53 R110L,RRM1 negative, TLE3 positive, TOP2A positive, TOPO1 positive, TS negative, TUBB3 negative	Intermediate; 9.58 Muts/Mb	Stable	trametinib (KRAS), sulindac (APC), palbociclib (CDKN2A) bevacizumab (TP53)	trametinib, palbociclib, sulindac	KRAS G12D, CDKN2A p14ARF S73R, APC K1165*
271	0.1	5.9	0	18.4667	0	3	KRAS G12A, TP53 E349*, APC Q1406*, R213*, LRP1B R4166C, IRS2 amplification, MYC amplification, AXIN1 R533_H534insQVHH, CDK8 amplification, ATM R3008H, ER (ESR1) high, hENT1 high, HER2 high, KIT high, MET high, NFKB1 high, RelA high, PDGFRB high, SHP1 high, SSTR2 high, TP high, VEGFR2 high, MET positive, TLE3 positive, TOP1 positive, TS (TYMS) not significant, TUBB3 not significant, RB1 R798Q	Low; 4.79 Muts/Mb	Stable	trametinib (KRAS), bevacizumab (TP53), sulindac (APC), oxaliplatin (ATM)	oxaliplatin	ATM R3008H
3280	0.166667	6.73333	1	22.2333	0	3	KRAS G12C, FGFR1 amplification – equivocal, PTCH1 G43E – subclonal, APC Q1291*, TP53 splice site 375G>T, ZNF703 amplification – equivocal.	Low; 4 Muts/Mb	Stable	sulindac (APC), trametinib (KRAS), lenvantinib (FGFR1, TP53), bevacizumab (TP53), vismodegib (PTCH1)	bevacizumab	TP53 splice site 375G>T
3261	0.5	24.0667	0	24.0667	0	2	AKT1 E17K, CYLD Q26* – subclonal, LRP1B T2117fs*5, SPTA1 R374*, STAG2 Q167*	Intermediate; 18 Muts/Mb	Stable	pembrolizumab (TMB intermediate)	pembrolizumab	TMB intermediate [18 muts/Mb]
427	0.16	1.9	1	9.3	1	5	KRAS G12V, AKT2 amplification – equivocal, FLT3 amplification, TP53 R213*, CDK8 amplification – equivocal, APC R554*, T1430fs*43, MAP3K1 D1144fs*7, AXL amplification – equivocal	Low ~5 Muts/Mb	Stable	cabozantinib (FLT3, TP53, AXL), regorafenib (TP53, FLT3), sulindac (APC), trametinib/anakinra (KRAS)	regorafenib	FLT3 amplification, TP53 R213*
3602	0.222222	2.76667	1	6.63333	1	5	BRCA2 S3332Y, CCND2 amplification, STK11 loss exon 1, CDKN2A p16INK4a A68T and p14ARF R82H, FGF23 amplification, FGF6 amplification, KDM5A amplification, SMAD4 loss exons 1-10, TP53 splice site 376-1G>C	Intermediate; 6 Muts/Mb	Stable	olaparib or platinum (BRCA2), bevacizumab (TP53), lenvantinib (FGF, TP53), palbociclib (CCND2, CDKN2A)	oxaliplatin, bevacizumab	BRCA2 S3332Y, TP53 splice site 376-1G>C
2663	0.2	24.3333	0	24.3333	0	3	KRAS G12V, FLT3 amplification, APC T1368fs*6, CDK8 amplification, TP53 M246V	Low; 4 Muts/Mb	Stable	bevacizumab (TP53), sorafenib, cabozantinib, nintedanib, or vandentanib (FLT3, TP53), midostaurin (FLT3)	bevacizumab	TP53 M246V
3710	0.222222	4.86667	0	4.86667	0	9	KRAS G12V, RBM10 R680*, SMAD4 R361H, TP53 E204*, ERCC1 negative, RRM1 negative, TOP2A positive, TOPO1 positive, TS negative	Low; 5 Muts/Mb	Stable	lenvantinib (TP53), trametinib/kineret (KRAS), oxaliplatin (ERCC1 negative, TS negative)	trametinib	KRAS G12V
3799	0.6	1.33333	1	1.33333	1	5	NRAS Q61H – subclonal , Q61K – subclonal, JAK3 R403H, APC E1374*, ASXL1 truncation intron 6, BCL2L1 amplification, GNAS amplification, MUTYH G382D, SMAD2 R427*, SPTA1 R268*, SRC amplification, TOP1 amplification, TP53 P250S, R249S, hENT1 positive, MET positive, PTEN negative	Intermediate; 6 Muts/Mb	Stable	immune checkpoint inhibitor (TMB-intermediate), cobimetinib (NRAS), dasatinib (SRC), irinotecan (TOPO1)	cobimetinib, pembrolizumb	NRAS Q61H, TMB intermediate [6 muts/Mb]
3422	0.142857	4.7	1	7.76667	1	5	TP53 H179Y – equivocal, KRAS G12D, FBXW7 R222*, PIK3CA E545K, APC E1464fs*8, FAT1 T2709fs*15, TBX3 R310*,	Intermediate; 9 Muts/Mb	Stable	trametinib/kineret (KRAS), mTOR-inhibitors such as everolimus, temsirolimus, or nelfanivir/metformin (FBXW7, PIK3CA), regorafenib (APC, FAT1, TBX3, TP53), Clinoril (APC, FAT1, TBX3), nivolumab or atezolizumab (TMB-intermediate)	trametinib	KRAS G12D
2597	0.25	3.03333	1	3.03333	1	5	ERCC1 negative, KRAS G12V, APC Q1406fs*6, R805*, CDKN2A p14ARF S73R, SMAD4 loss, SOX9 Q230*, TP53 splice site 783-1G>T, MYC amplification	Low; 4 Muts/Mb	Stable	cobimetinib (KRAS), sulindac (APC)	cobimetinib	KRAS G12V, SMAD4 loss
4515	0.222222	0.833333	1	0.833333	1	5	ERBB2 amplification, FGFR1 amplification, KRAS amplification, MYC amplification, APC A1296fs*9, E1464fs*8, ARID1A splice site 4102-10_4112del21, FAM123B R601*, TOP2A amplification, TP53 R273C	Low; 5 Muts/Mb	Stable	anti-HER2 therapy (ERBB2), MEK-inhibitor (KRAS), BET-inhibitor trial (MYC), sulindac (APC), lenvantinib (FGFR1, TP53)	trastuzumab, trametinib	ERBB2 amplification, KRAS amplification
4760	0.75	10.7667	1	12.3333	0	3	BTLA moderate co-inhibitory, CTLA4 moderate co-inhibitory, TP53 S241Y, KRAS G12C	Intermediate: 6.212/Mb	Not tested	pirfenidone (TGFB1), ipilimumab (CTLA4), trametinib (KRAS)	trametinib, pembrolizumab, pazopanib	KRAS G12C , TMB-intermediate [6.212 muts/Mb], TP53 S241Y
4861	0.0769231	1.6	1	1.6	1	5	KRAS G12V, BRCA1 E23fs*17, PTCH1 R602*, APC K1350*, EP300 deletion exon 2, TP53 R282W, ARID1A Splice Site SNV, BRCA2 C2422fs, EGFR amplification, MYC amplification, BRAF amplification, CDK6 amplification, CCND2 amplification, SMAD4 R135*	Intermediate; 6 Muts/Mb	Stable	atezolizumab (TMB-intermediate), cobimetinib (KRAS), PARP inhibitor (BRCA1), vismodegib (PTCH1)	vismodegib	PTCH1 R602*
3315	0.666667	3.26667	1	3.26667	1	5	FLT3 amplification, MET amplification, APC E1309fs*4, R216*, CDK8 amplification, TP53 Y234C, ERBB2 amplification	Intermediate; 10 Muts/Mb	Stable	cabozantinib (FLT3, MET, TP53), sulindac (APC, CDK8), trastuzumab/pertuzumab (ERBB2), immune checkpoint inhibitor (TMB-Intermediate)	trastuzumab, cabozantinib	ERBB2 amplification, FLT3 amplification, MET amplification, TP53 Y234C
2041	0.111111	1.93333	1	1.93333	1	5	KRAS G12S, PIK3CA K111E, APC Q879fs*32, TP53 R248Q, MYC amplification, EGFR amplification, MET amplification, CDK6 amplification, SMAD4 Splice Site SNV	Low; ~4 Muts/Mb	Stable	PIK3CA inhibitor (PIK3CA), sulindac (APC), EGFR inhibitor (EGFR)	erlotinib	EGFR amplification
5179	0.1	8.63333	1	12.3667	0	2	EGFR amplification, MYC amplification- equivocal, APC Q886*, BCL2L1 amplification, FANCA P332fs*8, TP53 R213*, ERBB2 (HER2) amplification, FGFR1 amplification, PIK3CA amplification, CCNE1 amplification	Low; 2 muts/mb	Stable	cetuximab (EGFR), sulindac (APC), platinum (FANCA), bevacizumab (TP53)	cetuximab	EGFR amplification
4149	0.428571	11.5333	1	11.5333	1	2	NRAS NGS Q61R, TP53 NGS Y107X, ERCC1 IHC negative, TOPO1 IHC positive, KMT2C (MLL3) Y306*, SMAD4 P356L, EGFR M766_V774del (Exon 20 Deletion)	Low; 5 Muts/Mb	Stable	cetuximab (EGFR), trametinib (NRAS), bevacizumab (TP53), irinotecan (TOPO1)	irinotecan, bevacizumab, trametinib	NRAS Q61R, TP53 Y107X, TOPO1 positive
1945	0.25	3.56667	1	5.73333	1	5	SPARC positive, TOPO1 positive, ERCC1 Negative, TS negative, KRAS G12V, APC R213* , TP53 G245V, EP300 R1645*	Low: 0.8 muts/mb	Not tested	oxaliplatin (ERCC1 negative), 5FU (TS negative), irinotecan (TOPO1), trametinib (KRAS), sulindac (APC, EP300), bevacizumab (TP53)	irinotecan, bevacizumab	TOPO1 positive, TP53 G245V
