# Supplementary material for: Precision medicine‐based therapies in advanced colorectal cancer: The University of California San Diego Molecular Tumor Board experience
Source: Mol Oncol. 2022 Apr 8;16(13):2575–84. doi: 10.1002/1878-0261.13202 (PMC9251876; doi:10.1002/1878-0261.13202)
Supplement: Supplementary file 2 — Table S2. Specific alterations and rationale for targeted therapy given to 34 matched patients. [file MOL2-16-2575-s002.xlsx]

## Sheet: Sheet1
Gene alterations	Rationale for proposed targeted therapy
APC	The COX2/PGE2 pathway promotes the Wnt/APC/Beta Catenin signaling pathway in colon cancer cell growth.(1) Inhibition of COX (e.g. sulindac) may be effective in targeting this pathway and treating APC mutated cancers.(2-4)
ATM	ATM functions in both cell-cycle arrest and DNA damage repair. Similar to the effect of homologous recombination alterations (e.g. BRCA1/2), ATM alterations may have increased susceptibility to PARP inhibitors via synthetic lethality or DNA-damaging agents such as platinums (5,6)
BRAF V600E	Clinical trial data show that the addition of vemurafenib in BRAF V600E-mutant colorectal cancer patients receiving cetuximab and irinotecan therapy is associated with increased PFS (P<0.001), response rate (P=0.05), and disease control rate (P=0.001) (7)
BRCA2	Tumors with alterations in BRCA1/2 and other related DNA damage repair genes are susceptible to PARP inhibitors via synthetic lethality or DNA-damaging agents such as platinums. (8,9)
CDKN2A	CDK4/6 inhibitors (e.g. palbociclib) have shown improved PFS when matched to tumors with cell-cycle alterations (CDK4/6 amplifications, CCND1/2/3 amplifications, or CDKN2A/B alterations). (10,11)
EGFR	Anti-EGFR therapy (e.g. cetuximab, panitumumab, erlotinib) can be used to treat metastatic colorectal cancer, particularly tumors with EGFR alterations and wild-type KRAS.(12)
ERBB2	Activating alterations in epidermal growth factor receptor ERBB2 (HER2) are directly targeted by HER2-inhibitors (e.g. trastuzumab), which may be efficacious across multiple solid tumor types (13)
FLT3	Activating alterations in the receptor tyrosine kinase FLT3 may be targeted by multi-kinase inhibitors or selective FLT3 tyrosine kinase inhibitors (14,15)
MET	Activating mutations in receptor tyrosine kinase MET, may be targeted by multi-kinase inhibitors (16)
MSH6	MSH6 is a well known mismatch repair (MMR) gene. The KEYNOTE-177 trial demonstrated that pembrolizumab provides a statistically significant improvement in PFS (p=0.0002) compared to chemotherapy in patients with high microsatellite instability or MMR deficient metastatic colorectal cancer (17)
MUTYH	MUTYH is involved in base excision DNA damage repair. MUTYH alterations are associated with increased tumor lymphocyte infiltration and microsatellite instability, potentially increasing susceptibility to immune checkpoint inhibition. (18-20)
PTCH1	PTCH1 is a component of the Hedgehog signalling pathway. Alterations in PTCH1 may be targeted by Hedgehog pathway inhibitors (e.g. vismodegib) (21)
RAS	RAS mutations, including alterations of NRAS or KRAS, have been historically difficult to target. However, NRAS or KRAS mutations are potentially targetable with a MEK inhibitor as MEK is a downstream signal of the RAS-MAPK pathway (10,22,23)
RET	Activating mutations in the receptor tyrosine kinase RET, may be targeted by both multi-kinase inhibitors and selective RET inhibitors (24,25)
TMB	Tumor mutational burden (TMB) is an independent predictor of response to immune checkpoint inhibition across multiple cancer types (26,27)
TOPO1	High-expression of TOPO1 is associated with improved outcomes in metastatic colorectal cancers treated with irinotecan (28)
TP53	TP53 alterations are associated with higher VEGF-A expression (p = 0.006). (29) Furthermore, evidence shows that advanced cancer patients with TP53 alterations have longer progression-free survival (PFS) (median 11.0 vs. 4.0 months [p < 0.0001]) (30) and improved clinical outcomes (rate of stable disease [SD] ≧6 months/partial response [PR]/ complete response [CR]; 31% vs. 7%) when treated with a…
References
1	Castellone MD, Teramoto H, Williams BO, Druey KM, Gutkind JS. Prostaglandin E2 promotes colon cancer cell growth through a Gs-axin-beta-catenin signaling axis. Science. 2005;310(5753):1504-1510. doi:10.1126/science.1116221
2	Greenhough A, Smartt HJM, Moore AE, et al. The COX-2/PGE2 pathway: key roles in the hallmarks of cancer and adaptation to the tumour microenvironment. Carcinogenesis. 2009;30(3):377-386. doi:10.1093/carcin/bgp014
3	Krishnamurthy N, Kurzrock R. Targeting the Wnt/beta-catenin pathway in cancer: Update on effectors and inhibitors. Cancer Treat Rev. 2018;62:50-60. doi:10.1016/j.ctrv.2017.11.002
4	Tai WP, Hu PJ, Wu J, Lin XC. The inhibition of Wnt/β-catenin signaling pathway in human colon cancer cells by sulindac. Tumori. 2014;100(1):97-101. doi:10.1700/1430.15823
5	Mak JPY, Ma HT, Poon RYC. Synergism between ATM and PARP1 Inhibition Involves DNA Damage and Abrogating the G2 DNA Damage Checkpoint. Mol Cancer Ther. 2020;19(1):123-134. doi:10.1158/1535-7163.MCT-19-0474
6	Choi M, Kipps T, Kurzrock R. ATM Mutations in Cancer: Therapeutic Implications. Mol Cancer Ther. 2016;15(8):1781-1791. doi:10.1158/1535-7163.MCT-15-0945
7	Kopetz S, Grothey A, Yaeger R, et al. Encorafenib, Binimetinib, and Cetuximab in BRAF V600E-Mutated Colorectal Cancer. N Engl J Med. 2019;381(17):1632-1643. doi:10.1056/NEJMoa1908075
8	Pilié PG, Gay CM, Byers LA, O’Connor MJ, Yap TA. PARP Inhibitors: Extending Benefit Beyond BRCA-Mutant Cancers. Clin Cancer Res. 2019;25(13):3759-3771. doi:10.1158/1078-0432.CCR-18-0968
9	Muggia F, Safra T. ‘BRCAness and its implications for platinum action in gynecologic cancer. Anticancer Res. 2014;34(2):551-556.
10	Kato S, Adashek JJ, Shaya J, et al. Concomitant MEK and Cyclin Gene Alterations: Implications for Response to Targeted Therapeutics. Clin Cancer Res. 2021;27(10):2792-2797. doi:10.1158/1078-0432.CCR-20-3761
11	Kato S, Okamura R, Adashek JJ, et al. Targeting G1/S phase cell-cycle genomic alterations and accompanying co-alterations with individualized CDK4/6 inhibitor-based regimens. JCI Insight. 2021;6(1):142547. doi:10.1172/jci.insight.142547
12	Siena S, Sartore-Bianchi A, Di Nicolantonio F, Balfour J, Bardelli A. Biomarkers predicting clinical outcome of epidermal growth factor receptor-targeted therapy in metastatic colorectal cancer. J Natl Cancer Inst. 2009;101(19):1308-1324. doi:10.1093/jnci/djp280
13	Cousin S, Khalifa E, Crombe A, et al. Targeting ERBB2 mutations in solid tumors: biological and clinical implications. J Hematol Oncol. 2018;11(1):86. doi:10.1186/s13045-018-0630-4
14	Daver N, Schlenk RF, Russell NH, Levis MJ. Targeting FLT3 mutations in AML: review of current knowledge and evidence. Leukemia. 2019;33(2):299-312. doi:10.1038/s41375-018-0357-9
15	Hasegawa H, Taniguchi H, Nakamura Y, et al. FMS-like tyrosine kinase 3 (FLT3) amplification in patients with metastatic colorectal cancer. Cancer Sci. 2021;112(1):314-322. doi:10.1111/cas.14693
16	Mo HN, Liu P. Targeting MET in cancer therapy. Chronic Dis Transl Med. 2017;3(3):148-153. doi:10.1016/j.cdtm.2017.06.002
17	André T, Shiu KK, Kim TW, et al. Pembrolizumab in Microsatellite-Instability–High Advanced Colorectal Cancer. New England Journal of Medicine. 2020;383(23):2207-2218. doi:10.1056/NEJMoa2017699
18	Nielsen M, de Miranda NFCC, van Puijenbroek M, et al. Colorectal carcinomas in MUTYH-associated polyposis display histopathological similarities to microsatellite unstable carcinomas. BMC Cancer. 2009;9:184. doi:10.1186/1471-2407-9-184
19	Volkov NM, Yanus GA, Ivantsov AO, et al. Efficacy of immune checkpoint blockade in MUTYH-associated hereditary colorectal cancer. Invest New Drugs. 2020;38(3):894-898. doi:10.1007/s10637-019-00842-z
20	Hsiehchen D, Hsieh A, Samstein RM, et al. DNA Repair Gene Mutations as Predictors of Immune Checkpoint Inhibitor Response beyond Tumor Mutation Burden. Cell Rep Med. 2020;1(3):100034. doi:10.1016/j.xcrm.2020.100034
21	Kian W, Roisman LC, Goldstein IM, et al. Vismodegib as First-Line Treatment of Mutated Sonic Hedgehog Pathway in Adult Medulloblastoma. JCO Precis Oncol. 2020;4:PO.19.00264. doi:10.1200/PO.19.00264
22	Kato S, Okamura R, Sicklick JK, et al. Prognostic implications of RAS alterations in diverse malignancies and impact of targeted therapies. Int J Cancer. 2020;146(12):3450-3460. doi:10.1002/ijc.32813
23	Drosten M, Barbacid M. Targeting the MAPK Pathway in KRAS-Driven Tumors. Cancer Cell. 2020;37(4):543-550. doi:10.1016/j.ccell.2020.03.013
24	Thein KZ, Velcheti V, Mooers BHM, Wu J, Subbiah V. Precision therapy for RET-altered cancers with RET inhibitors. Trends Cancer. 2021;7(12):1074-1088. doi:10.1016/j.trecan.2021.07.003
25	Drilon A, Oxnard GR, Tan DSW, et al. Efficacy of Selpercatinib in RET Fusion-Positive Non-Small-Cell Lung Cancer. N Engl J Med. 2020;383(9):813-824. doi:10.1056/NEJMoa2005653
26	Goodman AM, Kato S, Bazhenova L, et al. Tumor Mutational Burden as an Independent Predictor of Response to Immunotherapy in Diverse Cancers. Mol Cancer Ther. 2017;16(11):2598-2608. doi:10.1158/1535-7163.MCT-17-0386
27	Subbiah V, Solit DB, Chan TA, Kurzrock R. The FDA approval of pembrolizumab for adult and pediatric patients with tumor mutational burden (TMB) ≥10: a decision centered on empowering patients and their physicians. Annals of Oncology. 2020;31(9):1115-1118. doi:10.1016/j.annonc.2020.07.002
28	Shaojun C, Li H, Haixin H, Guisheng L. Expression of Topoisomerase 1 and carboxylesterase 2 correlates with irinotecan treatment response in metastatic colorectal cancer. Cancer Biol Ther. 2018;19(3):153-159. doi:10.1080/15384047.2017.1414754
29	Schwaederlé M, Lazar V, Validire P, et al. VEGF-A Expression Correlates with TP53 Mutations in Non-Small Cell Lung Cancer: Implications for Antiangiogenesis Therapy. Cancer Res. 2015;75(7):1187-1190. doi:10.1158/0008-5472.CAN-14-2305
30	Said R, Hong DS, Warneke CL, et al. P53 Mutations in Advanced Cancers: Clinical Characteristics, Outcomes, and Correlation between Progression-Free Survival and Bevacizumab-Containing Therapy. Oncotarget. 2013;4(5):705-714.
31	Wheler JJ, Janku F, Naing A, et al. TP53 Alterations Correlate with Response to VEGF/VEGFR Inhibitors: Implications for Targeted Therapeutics. Mol Cancer Ther. 2016;15(10):2475-2485. doi:10.1158/1535-7163.MCT-16-0196
